# Supplementary material for: Upside-down in volcanic ash: crown reconstruction of the early Permian seed fern Medullosa stellata with attached foliated fronds
Source: PeerJ. 2022 Mar 22;10:e13051. doi: 10.7717/peerj.13051 (PMC8953532; doi:10.7717/peerj.13051)
Supplement: Supplemental Information 3 [file peerj-10-13051-s003.xlsx]

## Sheet: KH0338 anatomy
	diameter vascular segments			diameter metaxylem tracheids
	Item	diameter (µm)		Item	diameter (µm)
	1	380.87		1	612.02
	2	400.32		2	426.1
	3	327.88		3	641.93
	4	385.86		4	415.48
	5	316.3		5	307.38
	6	395.06
	7	591.11
	8	428.81		Mittel	480.58
	9	222.94		St.Dev	126.9
	10	416.64		Minimum	307.38
	11	446.49		Maximum	641.93
	12	457.85
	13	512.75
	14	386.36
	15	311.2
	Mean	398.7
	St.Dev	84.87
	Minimum	222.94
	Maximum	591.11

## Sheet: General data fronds
		Length	max. width	Diameter Rachis		Distance to each other	Attachment angle			Topology
				basal	distal
	petiole	1.00 m	-	105 x 64 mm	50 mm	-	135°	(stem)		Hierarchical unit	organ	alignment angle
	primary pinna	2.20 m	-	35 mm	0 mm	-	45-50°	(bifurcation)
	secondary pinna (inside)	0.20-0.35 m??	?	6 mm	0 mm	18.5 cm	70°			1	Stem/Trunk	-
	secondary pinna (outside)	0.50-0.75 m	0.35 m	20 mm	0 mm	31.5 cm	70-75°			2	petiole	?
	tertiary pinna	max. 16 cm	15-35 mm	2 mm	0 mm	2.25 cm	65°			3	primary pinna	50°
	pinnules	1,2-1,9 cm	9 mm	0,1 mm	0 mm	25 mm (max. 35, min. 5 mm)	65°			4	secondary pinna	70°
										5	tertiary pinna	65°
	whole frond	3.20 m		-	-	-				6	pinnules	65° (n = 17)
	potential male reproductive organ:		terminal part of outer primary pinna, in place of a tertiary pinnule

## Sheet: pinnae TA
	TA0512			TA0517
	distance tertiary pinnae (mm)
	left	right		left	right
	30	53		20	20
	25	33		20	18
	22	25		20	19
	25	23		26	20
	23	25		29	25
	25	24		27	20
	25	25		26	22
	25	25		28	26
	24	23		27	22
	22	25		27	25
	21	20		25	25
	16	18		23	25
	15	15		23	24
	13	13		22	20
	10	12		21	23
	10	10		21	22
	9	10		22	20
	6	7		17	20
	5	6		15	24
	4	7		11
		6		10
				13
	mean	18.85
				mean:	20.1585
	width tertiary rachises (mm)
	35				23
	26				20
	25				25
	22				26
	15				35
	22				26
	22				23
	16				23
	21				20
	20				15
	16				21
					21
					24
					25
					25
					22
			mean:	22.7407
